# Supplementary material for: Routine childhood rabies pre-exposure prophylaxis can be cost effective in low- and middle-income countries
Source: Vaccine. Author manuscript; Available in PMC 2025 Sep 27. (PMC7618176; doi:10.1016/j.vaccine.2024.126703)
Supplement: Supp file [file EMS208571-supplement-Supp_file.xlsx]

## Sheet: Simple model
																			Base case
Variables
cost of PrEP (USD)	5	5	5	5	5	5	5	5	5	2	2	2	2	2	2	2	2	2	5
rabies burden (/100 000)	3	3	3	1	1	1	0.3	0.3	0.3	3	3	3	1	1	1	0.3	0.3	0.3	3.021
PrEP efficacy	0.8	0.6	0.3	0.8	0.6	0.3	0.8	0.6	0.3	0.8	0.6	0.3	0.8	0.6	0.3	0.8	0.6	0.3	0.623
Constant parameters
childhood years	15	15	15	15	15	15	15	15	15	15	15	15	15	15	15	15	15	15	15
DALYs saved per death averted	50	50	50	50	50	50	50	50	50	50	50	50	50	50	50	50	50	50	50
Calculations
control event rate (CER)	0.00045	0.00045	0.00045	0.00015	0.00015	0.00015	4.5e-05	4.5e-05	4.5e-05	0.00045	0.00045	0.00045	0.00015	0.00015	0.00015	4.5e-05	4.5e-05	4.5e-05	0.00045315
experimental event rate (EER)	9e-05	0.00018	0.000315	3e-05	6e-05	0.000105	9e-06	1.8e-05	3.15e-05	9e-05	0.00018	0.000315	3e-05	6e-05	0.000105	9e-06	1.8e-05	3.15e-05	0.000170838
absolute risk reduction (ARR)	0.00036	0.00027	0.000135	0.00012	9e-05	4.5e-05	3.6e-05	2.7e-05	1.35e-05	0.00036	0.00027	0.000135	0.00012	9e-05	4.5e-05	3.6e-05	2.7e-05	1.35e-05	0.000282312
Outputs
number needed to vaccinate (NNV)	2778	3704	7408	8334	11112	22223	27778	37038	74075	2778	3704	7408	8334	11112	22223	27778	37038	74075	3543
cost per life saved (USD)	13890	18520	37040	41670	55560	111115	138890	185190	370375	5556	7408	14816	16668	22224	44446	55556	74076	148150	17715
cost per QALY gained (USD)	277.8	370.4	740.8	833.4	1111.2	2222.3	2777.8	3703.8	7407.5	111.12	148.16	296.32	333.36	444.48	888.92	1111.12	1481.52	2963	354.3
Variables
Cost of PrEP (USD)	5	5	5	5	5	5	5	5	5	2	2	2	2	2	2	2	2	2	5
Rabies burden (/100 000)	3	3	3	1	1	1	0.3	0.3	0.3	3	3	3	1	1	1	0.3	0.3	0.3	3.021
PrEP efficacy	0.8	0.6	0.3	0.8	0.6	0.3	0.8	0.6	0.3	0.8	0.6	0.3	0.8	0.6	0.3	0.8	0.6	0.3	0.623
Cost/QALY gained	277.8	370.4	740.8	833.4	1111.2	2222.3	2777.8	3703.8	7407.5	111.12	148.16	296.32	333.36	444.48	888.92	1111.12	1481.52	2963	354.3
